# Supplementary material for: Vedolizumab Efficacy Is Associated With Decreased Intracolonic Dendritic Cells, Not Memory T Cells
Source: Inflamm Bowel Dis. 2023 Oct 14;30(5):704–17. doi: 10.1093/ibd/izad224 (PMC11063563; doi:10.1093/ibd/izad224)
Supplement: izad224_suppl_Supplementary_Table_S1 [file izad224_suppl_supplementary_table_s1.xlsx]

## Sheet: Sheet1
Color		IBD Bcolon biopsy panel (figures 1-3)							HC PBMC integrin expression panel (figure 4)							a4b7/Vedolizumab internalization panel (figure 6)
		Antigen	Clone	Vendor	Cat#	Lot	uL/test		Antigen	Clone	Vendor	Cat#	Lot	uL/test		Antigen	Clone	Vendor	Cat. No.	Lot No.	uL/test
FITC		IgA	IS11-8E10	MieBioscienceenyi	130-113-475	5210406370	0.5		CD103 (aE)	Ber-ACT8	BD Bioscience	550259	8320675	5
AF488																Vedo	BM16	Takeda	n/a	n/a	0.5
PerCP																CD11a (aL)	TS2/4	BioLegend	350608	B298303	0.312
PerCP-Cy5.5		CD14	HCD14	BioLegend	325622	B300683	5		CD49d	9F10	BioLegend	304312	B253131	2		CD123	6H6	BioLegend	306016	B198367	2
PerCP-Cy5.5																CD56	HCD56	BioLegend	318322	B348044	1
APC									CD1c (BDCA-1)	L161	BioLegend	331524	B313094	0.25		CD304 (BDCA4)	AD5-17F6	MieBioscienceenyi	130-090-900	5091014062	0.2
APC									TCR va7.2	3C10	BioLegend	351708	B270106	5		IgA	IS11-8E10	MieBioscienceenyi	130-113-472	5211004818	0.5
APC																TCRVa7.2	3C10	BioLegend	351708	B335436	1.25
APC		CD1c (BDCA-1)	L161	BioLegend	331524	B254254	0.3									TCRVg9	B3	BioLegend	331310	B339033	0.625
none																AF488	11094	eBioscience	A11094	2041638	4
AF647																rabbit IgG	goat polyclonal	eBioscience	A21246	2069609	0.1
AF700		IgD	IA6-2	BD Bioscience	561302	0274011	3		CD4	RPA-T4	BioLegend	300526	B296061	0.5		CD4	RPA-T4	BioLegend	300526	B313478	0.2
AF700		CD326	9C4	BioLegend	324244	B291726	0.5		IgD	IA6-2	BD Bioscience	561302	1123635	3		CD16	3G8	BD Bioscience	557920	9014532	0.2
AF700																IgD	IA6-2	BD Bioscience	561302	O274011	2.5
APC-eF780									CD8a	RPA-T8	eBio	47-0088-42	2279767	1.25		CD8	RPA-T8	eBioscience	47-0088-42	2279767	0.5
APC-eF780																CD20	2H7	eBioscience	47-0209-42	2297370	1
APC-eF780																CD14	61D3	eBioscience	47-0149-42	1949788	0.2
APC-Fire 750									CD20	2H7	BioLegend	302358	B316352	1.25
APC/Cy7		CD8a	RPA-T8	eBioscience	47-0088-42	E084451633	1.25
BUV395		CD3	UCHT1	BD Bioscience	563546	9303095	1.25		CD3	UCHT1	BD Bioscience	563546	9303095	0.65		CD103	Ber-ACT8	BD Bioscience	564346	1320275	1.25
BUV450																dead blue	N/A	eBioscience	L34962	2381712
BUV496																CD18 (b2)	1B4/CD18	BD Bioscience	750711	209363	1.25
BUV563																TCR Vdelta2	B6	BD Bioscience	748582	2048393	0.15
BUV563																CCR2 (CD192)	1D9	BD Bioscience	749076	2039366	5
BUV615																CD29 (b1)	MAR4	BD Bioscience	751628	2039367	2.5
BUV737																CD127	HIL-7R-M21	BD Bioscience	612794	2021491	1.25
BUV805																CD49d (a4)	9F10	BD Bioscience	749454	2046992	0.625
BV421		CD161	HP-3G10	BioLegend	339914	B311207	5		CD161	HP-3G10	BioLegend	339914	B318511	5		CD161	HP-3G10	BioLegend	339914	B266322	5
V450																CD27	M-T271	BD Bioscience	560458	1032540	0.625
BV480																CCR9 (CD199)	C9Mab-1	BD Bioscience	752596	2039368	5
BV510		CD19	HIB19	BioLegend	302242	B237877	1.25		CD19	HIB19	BioLegend	302242	B334934	1.25		CD19	H1B19	BioLegend	302242	B281769	1
BV570																CD3e	UCHT1	BioLegend	300436	B344593	2.5
BV605		CD45RA	HI100	BD Bioscience	562886	0021122	1.25		CD45RA	HI100	BD Bioscience	562886	0021122	0.65		CD45RA	HI100	BD Bioscience	562886	21122	0.5
BV650		CD38	HB-7	BioLegend	356620	B305284	0.5		CD38	HB-7	BioLegend	356620	B305284	0.5		CD38	HB-7	BioLegend	356620	B305284	0.625
BV711																HLA-DR	L243	BioLegend	307644	B345251	1
BV785		IgM	MHM-88	BioLegend	314543	B338166	5		CD14	M5E2	BioLegend	301840	B327948	5		CD1c (BDCA1)	L161	BioLegend	331544	B325359	1.25
BV786		CD4	RPA-T4	BioLegend	300554	B317406	2		CD25	M-A251	BD Bioscience	563701	9352022	2		CD25	M-A251	BD Bioscience	563701	9081958	0.625
PE		CD11c	Bu15	BioLegend	337206	B199386	0.3		integrin B7	FIB504	eBio	12-5867-42	1946087	1.25		integrin b7	FIB504	eBioscience	12-5867-42	E14596-104	2.5
PE/CF594		TCRab	IP26	BioLegend	306726	B328026	10
PE/CF594		CD20	2H7	BioLegend	302348	B296033	5
PE-Dazzle 594									CD11c	BU15	BioLegend	337228	B306032	0.3125		CD11c (aX)	Bu15	BioLegend	337228	B306032	0.1
PE-Dazzle 594									TCRab	IP26	BioLegend	306726	B337968	10		IgM	MHM-88	BioLegend	314530	B350828	1.25
PE-Dz594																TCRab	IP26	BioLegend	306726	B328026	5
PE/Cy5																CD11b (aM)	ICRF44	BD Bioscience	561686	1088740	0.625
PE/Cy7		HLA-DR	L243	BioLegend	307616	B191779	1.25		HLA-DR	L243	BioLegend	307616	B312078	1.25		CCR7 (CD197)	3D12	BD Bioscience	557648	7074646	2.5
